# Supplementary material for: Comparing TMS perturbations to occipital and parietal cortices in concurrent TMS-fMRI studies—Methodological considerations
Source: PLoS One. 2017 Aug 2;12(8):e0181438. doi: 10.1371/journal.pone.0181438 (PMC5540584; doi:10.1371/journal.pone.0181438)
Supplement: S1 File — Aggregate data containing behavioural data and beta values used in the parameter plots of Fig 2. (ZIP) [file pone.0181438.s001.zip]

Archive with 5 entries (4 files):
- aggregateData.mat
- __MACOSX/
- __MACOSX/._aggregateData.mat
- aggregateData_Description.txt
- __MACOSX/._aggregateData_Description.txt
