# Supplementary material for: Comparing TMS perturbations to occipital and parietal cortices in concurrent TMS-fMRI studies—Methodological considerations
Source: PLoS One. 2017 Aug 2;12(8):e0181438. doi: 10.1371/journal.pone.0181438 (PMC5540584; doi:10.1371/journal.pone.0181438)
Supplement: S1 File — Aggregate data containing behavioural data and beta values used in the parameter plots of Fig 2. (ZIP) [file pone.0181438.s001.zip › aggregateData_Description.txt]

The data structure saved in aggregateData.mat is organized as follows:

 - data.fMRI.betas:
	
	- contains the individual beta values used in the parameter plots from Fig2.
	- the fields corresponding to each stimulation site contain a 
	  8 (subj) x 2 (target present, target absent) as in the figure

 - data.behav.percCorrect:
	
	- contains the individual percentage correct values used in table 1.
	- the fields corresponding to each stimulation site contain a 
	  8 (subj) x 4 (v present - a present, v absent - a present, v present - a absent, v absent - a absent) 
          as in the table

 - data.behav.rt:
	
	- contains the individual reaction times values (in sec) used in table 1.
	- the fields corresponding to each stimulation site contain a 
	  8 (subj) x 4 (v present - a present, v absent - a present, v present - a absent, v absent - a absent) 
          as in the table
